# Supplementary material for: Perinatal Management in a Pregnant Woman with Ureteropelvic Junction Obstruction: Case Report and Literature Review
Source: Diagnostics (Basel). 2022 Apr 6;12(4):913. doi: 10.3390/diagnostics12040913 (PMC9029582; doi:10.3390/diagnostics12040913)
Supplement: Supplementary file 1 [file diagnostics-12-00913-s001.zip]

Archive with 1 entries (1 files):
- diagnostics-1665433-supplementary.mp4
